# Supplementary material for: In utero adenine base editing corrects multi-organ pathology in a lethal lysosomal storage disease
Source: Nat Commun. 2021 Jul 13;12:4291. doi: 10.1038/s41467-021-24443-8 (PMC8277817; doi:10.1038/s41467-021-24443-8)
Supplement: Supplementary file 4 — Source Data [file 41467_2021_24443_MOESM4_ESM.xlsx]

## Sheet: 1c
Control	Brain	Heart	Lung	Liver	Kidney	Spleen	Muscle	Femur	Gonad
0.42	0	4.3	0.4	20.3	0	0.3	2.91756	0.288095	0
0.19	0.6	11.4	1.3	29.3	0	0	0.0654316	0.136485	0
0	9.7	15.7	1.8	17.2	0.1	0.2	2.95353	0.0484174	0
0.34	0.1	4.6	0.3	30.4	0.1	0.1	0.014587	0.150302	0
0.16	0.85	12.22	7.29	29.32	1.24	2.67	0.0393068	1.78087	0.23
0.49	0.82	6.93	1.78	23.66	0.71	0.21	2.45621	0.0442238	0.55
0.21	1.13	11.83	1.19	15.82	1.48	2.4	6.47668	0.0720411	0.21
	4.44	8.74	0.63	18.45	1.63	0.78	0.0641229	0.220115	0
	0.45	4.45	1.18	16.06	0	0	0.0477681	0.0396574	0.32
	0.34	5.76	0.84	22.76	0	1.32	1.43224	0.072209	0.39

## Sheet: 1e
Control	Heart	Cardiomyocyte	Endothelial	Cardiac Fibroblast
0.42	4.3	11.52	2.27	3.96
0.19	11.4	23.6	1.45	1.06
0	15.7	9.28	2.39	2.09
0.34	4.6	10.17	2.8	2.3
0.16	12.22	10.29	3.24	2.32
0.49	6.93	10.88	5.82	2
0.21	11.83
	8.74
	4.45
	5.76

## Sheet: 1d
Control	Liver	CD45-/LGR5+
0.42	20.3	12.8
0.19	29.3	17.4
0	17.2	13.8
0.34	30.4	15.8
0.16	29.32	19.8
0.49	23.66	10.1
0.21	15.82	16.7
	18.45	7.3
	16.06	7.9
	22.76	6.8

## Sheet: 2a
	B6														AAV.ABE											W392X
1	1.22066	0.765071	0.849228	0.401715	1.78681	1.14371	0.944075	0.882746	1.78388	0.298126	0.544592	0.493869	1.69236	1.24529	4.93746	3.29121	5.33946	2.1156	3.09611	3.16406						4.09092	3.45087	3.61617	5.24386	9.16277	6.74131	5.51505	4.26173	4.30806	6.85561	7.81957	7.35959	5.39323	6.0347
2	1.02685	1.16413	1.11788	0.725332	0.803058	0.63768	0.319475	0.526535	0.644649	0.912615	1.3004	0.596252	0.780202	0.170451	2.61527	2.01432	2.19082	1.76066	1.21566	3.14996	2.29281	2.8562	2.75996	1.93118		3.73069	4.98075	3.09326	3.46718	3.28115	3.87312	4.75194	5.17024	4.05284	3.75394	6.58527	6.04103	6.60277	4.69649
3	0.425149	0.732394	1.55985	1.48791	0.622562	0.357453	0.628524	0.368799	0.067029	0.519044	0.36308	0	0.054503	0	3.27038	3.84912	3.82849	1.65863	4.83055	4.59923	2.42456	1.90706	1.7771	4.18506		4.19705	4.23519	4.54142	5.85152	3.85844	7.03011	6.39385	6.92283	3.31719	3.70745	3.80345	3.05128	3.52845	7.52062
4	1.97612	0.287186	0.253521	1.32695	0.840474	2.73194	0	0	0.877655	0.043697	1.04984	0.193379	0.647973	1.60171	3.35893	1.33845	2.88258	4.43576	6.74964	0.449401	1.82813	2.55774	3.02128	3.50202		8.15772	3.94881	8.16542	5.98567	7.37313	3.83039	4.46879	4.26176	4.99137	4.23905	4.55468	5.28279	6.66312	3.94905
5	1.26445	2.46654	0.18088	0.144879	0.132096	0.185519	1.81872	0.430767	1.28621	0.457274	1.60168	2.53813	1.40711	1.12833	2.80084	4.32582	4.35607	5.61808	6.11182	3.89185	3.68408	2.82763	2.99313	1.75633		9.37742	4.90184	4.00781	5.61128	5.07464	4.08846	5.53299	4.29444	7.83635	7.99383	8.34045	3.95616	5.15393	5.4642
6	1.6646	2.42348	2.63657	1.95101	1.26683	0.503348	0.698799	4.34811	4.32795	5.15481	4.51954	5.76992	4.66071	4.90272	2.78442	2.50061	4.1202	4.9156	6.0344	2.11833	2.6752	1.03075	2.22622	1.573		5.61031	4.69911	4.30385	10.2708	4.9231	11.7199	4.47811	3.52499	4.73986	7.06589	6.05401	9.29266	9.70808	5.35263

## Sheet: 2b
	C57BL/6														AAV9.ABE W392X														W392X
Heart	1.13711	0.659567	1.33539	0.540159	0.536627	0.695162	0.605636	1.01296	0.585755	0.701263	0.960053	4.32798	1.49036	1.35252	0.730426	3.14096	2.7556	2.75432	3.39599	4.95458	5.86198	6.55917	5.455	5.31175					5.7951	3.09192	4.99668	4.50941	3.63016	5.35235	6.09672	9.23907	7.911	7.20087	5.77655	16.4492	5.70631	14.4175
Liver	0.642128	0.629266	0.88029	0.615947	0.81319	0.817748	0.905234	0.752003	0.852195	0.270592	0.671424	0.575735	0.703949	2.33783	2.27137	3.05685	3.31376	2.86485	1.76099	2.08878	6.4579	3.07689	2.96837	5.59283					18.6937	21.8738	11.907	7.52159	6.57852	10.1802	6.57122	7.96438	9.57803	10.4184	5.43712	7.90605	5.50754	6.60112

## Sheet: 2c
	C57BL/6														AAV9.ABE W392X										W392X
Brain	0.827652	0.765795	0.691157	0.668132	0.777821	0.490152	0.490263	0.668939	0.573306	0.678883	0.536201	1.43607	2.10953	3.32913	4.01709	4.34744	4.82602	3.73361	4.23541	2.45352	3.99819	3.64719	4.40618	6.31999	4.08145	6.45847	9.51495	7.87597	2.55515	3.20151	3.22954	3.08865	3.75695	2.23042	3.02655	1.82811	2.98187	3.42714
Eye	0.2983	0.469317	0.801696	0.33692	0.32562	0.785909	0.64051	0.391057	0.650488	2.25564	0.165443	0.401635	3.60009	5.15645	25.6405	13.9322	16.4678	8.86378	6.63301	22.369	7.95924	17.4067	10.0046	17.4433	12.2785	7.78737	5.74972	5.70543	7.79206	8.08911	19.6553	16.517	5.17015	10.9314	6.2535	1.78194	105.327	21.1103
Lung	0.704978	0.401716	0.783765	1.11242	2.25327	1.88342	1.69094	1.89966	2.37583	0.718731	2.80821	1.53813	2.24479	3.14698	6.97536	11.4503	9.87223	9.90096	10.8093	14.5567	9.42451	13.221	13.7995	18.599	23.4698	7.69878	5.57254	5.70543	10.9427	15.6804	15.7688	11.9941	10.0884	17.6908	16.9408	10.8608	26.5749	30.3123
Muscle	1.66	1.99	1.72	1.75	1.29	1.89	1.87	2	1.48	1.54					4.34	3.07	5.74	4.52	4.49	3.86	6.57	2.24	4.39	3.91	5.68	5.33	4.54	9.34	8.62	6.21	7.65	5.83	7	5.78
Kidney	0.555047	0.643507	0.865183	0.686718	0.865874	0.989307	0.802174	1.03685	1.05629	0.514919	1.63323	1.50476	1.35192	2.19104	8.2914	9.31621	16.2126	8.0815	3.7784	5.07651	4.86703	5.47314	7.0642	8.41732	15.8735	12.0399	5.39535	9.51495	11.0117	5.80727	6.48288	5.76583	6.60394	6.06208	4.1546	7.61977	17.0857	25.1005
Spleen	1.34084	1.11382	1.53112	1.02809	1.16465	0.471989	1.4267	1.45367	1.45831	1.05074	0.983548	0.396521	0.554787	3.17708	15.8364	6.59894	7.2115	19.7055	8.67705	15.2219	6.11555	4.8599	10.2264	8.12682	20.4835	10.6667	6.41418	11.8627	11.7627	16.1964	9.54061	7.84628	10.1441	11.3979	9.12274	10.249	28.7294	12.656
Intestine	0.674822	1.01017	0.476964	1.00058	1.06195	0.923909	1.2031	1.34019	0.713806	1.43905	1.88656	2.47721	1.68655	2.72209	4.34092	3.71743	4.68744	6.17699	4.87545	9.32619	10.2463	2.60389	4.09492	7.78714	5.53998	6.63566	8.45183	5.83832	3.74188	6.26392	3.57721	4.12244	4.01277	3.74371	3.49685	10.0284	6.99691	6.29703
Femur	4.35	4.24	5.42	3.89	2.76	4.35	5.42	3.89	2.76	4.16					11.08	8.03	4.94	6.43	4.86	7.43	4.64	5.82	3.44	1.73	20.49	7.85	9.98	19.56	13.52	20.49	7.85	9.98	19.56	13.52
Gonad	0.67136	1.02722	1.6419	0.991355	1.26001	0.42177	1.00718	0.218847	1.03455	0.318126	2.34086	0.427317	1.00819	0.707002	3.84598	2.98194	15.5353	17.1414	5.31046	3.72049	5.72578	17.5327	11.9518	21.4432	7.63793	9.16058	8.14175	5.12957	26.4311	1.76476	23.6704	29.7461	25.0231	5.65957	4.88911	7.35277	0	3.81497

## Sheet: 2d
B6	AAV.ABE	W392X
4.91	3.50412	0.01
4.85	3.64941	0.01
4.84	1e-06	0.01
4.84	2.81308	0.01
4.76	1e-06	0.01
4.63	3.61256	0.01
4.35	0	0.01
4.49	2.02474	0.01
4.53	2.70335	0.01
4.51	2.67096	0.01

## Sheet: 2e
	C57BL/6														AAV9.ABE W392X										W392X
Heart	9.87595	4.09264	4.35057	12.1963	10.3636	13.0136	6.73306	7.62851	6.61218	8.46332	11.3271	24.5003	30.5259	12.6345	9.2765	8.20903	3.35871	5.05377	5.7531	9.74856	6.25948	1.5176	1.13612	5.29333	0	0	0	0	0	0	0	0	0	0	0	0	0	0
Liver	5.34671	8.77169	10.0772	8.64468	13.3036	7.02915	5.86404	7.07259	8.38842	3.36545	7.92146	9.272	8.27761	14.1003	3.06662	2.16951	2.37549	2.59453	4.88378	6.45657	5.32417	2.87259	3.94587	1.86058	0	0	0	0.230857	0	0	0.014444	0	0	0	0	0	0	0

## Sheet: 2f
	C57BL/6														AAV9.ABE W392X										W392X
Brain	7.94192	6.95257	2.47863	7.85761	5.33627	6.11102	5.18123	8.41612	8.21759	5.63921	6.24712	18.7736	14.0871	15.1849	0	0	0	0	0	0	0	0	0	0	0	0	0	0	0	0	0	0	0	0	0	0	0	0
Eye	3.42884	7.66649	15.9792	4.94692	3.85307	2.83441	6.97061	2.11977	4.74373	19.792	9.31972	9.59364	10.0812	30.7035	0	0	0	0	0	0	0	0	0	0	0	0	0	0	0	0	0	0	0	0	0	0	0	0
Lung	4.3015	6.78985	15.9209	16.2421	33.2898	23.6302	10.7709	20.2413	9.13446	13.9574	51.5413	36.3305	68.424	35.515	0	0	0	0	0	0	0	0	0	0	0	0	0	0	0	0	0	0	0	0	0	0	0	0
Muscle	9.39	10.24	8.91	8.9	9.47	9.95	9.01	9.91	7.74	10.72					0.62	0.3	0.28	0.22	0.43	0.61	0.19	0.3	0.17	0.02	0	0	0	0	0	0	0	0	0	0	0	0	0	0
Kidney	6.72446	2.93471	6.67081	4.99484	8.81634	5.98085	7.03929	12.0443	8.96505	3.73956	153.7327*	105.8359*	112.1009*	7.05279	0	0	0	0	0	0	0	0	0	0	0	0	0	0	0	0	0	0	0	0	0	0	0	0
Spleen	56.218	39.2522	55.4599	37.7786	48.1718	29.004	48.4716	48.5946	42.0938	37.575	14.499	10.7403	7.47741	58.7957	0	0	0	0	0	0	0	0	0	0	0	0	0	0	0	0	0	0	0	0	0	0	0	0
Intestine	11.2523	13.1297	11.5987	8.12296	10.8755	13.2092	9.30023	7.04825	15.3782	11.726	30.6242	44.585	55.0261	32.4572	0	0	0	0	0	0	0	0	0	0	0	0	0	0	0	0	0	0	0	0	0	0	0	0
Femur	9.51	20.54	16.34	9.86	16.28	9.96	21.23	17.42	10.4	17.03					0.22	0.25	0.21	0.17	0.2	0.18	0.19	0.12	0.13	0.1	0	0	0	0	0	0	0	0	0	0	0	0	0	0
Gonad	3.85003	25.1516	20.0344	23.7656	31.7545	0	26.3249	0	26.9641	0	96.4587	41.9222	43.5953	2.70128	0	0	0	0	0	0	0	0	0	0	0	0	0	0	0	0	0	0	0	0	0	0	0	0

## Sheet: 3s
	B6														AAV.ABE W392X										W392X
Brain	0.1818	0.195	0.1651	0.1899	0.1498	0.2029	0.1604	0.2102	0.1974	0.2317	0.1167	0.1341	0.0855	0.1021	0.1294	0.2023	0.2231	0.0637	0.1517	0.1971	0.1838	0.1557	0.112	0.1193	0.2343	0.2218	0.2082	0.1681	0.2419	0.1919	0.1794	0.189	0.2892	0.1976	0.22	0.2858	0.1467	0.2755
Heart	0.053	0.0529	0.0597	0.0508	0.0436	0.0683	0.0333	0.0429	0.06	0.046	0.0202	0.0473	0.0903	0.0501	0.0316	0.0359	0.0034	0.017	0.0655	0.0665	0.0398	0.0416	0.088	0.0429	0.0972	0.0714	0.0577	0.071	0.0844	0.0508	0.0679	0.1301	0.0659	0.075	0.0437	0.1032
Liver	0.0177	0.0073	0.0181	0.0165	0.0252	0.0306	0.0091	0.0216	0.0325	0.008	0.0417	0.027	0.0473		0.0127	0.0037	0.0088	0.0045	0.0466	0.0477	0.0296	0.035	0.0518	0.0482	0.0231	0.0258	0.0231	0.0188	0.0251	0.0332	0.0448	0.0507	0.0593	0.107	0.0388	0.0778	0.0466	0.0758

[truncated: 39 more sheets: 4a, 4b, 4c, 4d, 4e, 4f, 4g, 4h, 4i, 4m, 4t, 5a, 5b, 5c, 5g, 5h, 5i, 5m, 5n, 5o …]
